# Supplementary material for: Building predictive in vitro pulmonary toxicity assays using high-throughput imaging and artificial intelligence
Source: Arch Toxicol. 2018 Apr 28;92(6):2055–75. doi: 10.1007/s00204-018-2213-0 (PMC6002469; doi:10.1007/s00204-018-2213-0)
Supplement: Supplementary file 2 — Supplementary material 2 (XLSX 174 KB) [file 204_2018_2213_MOESM2_ESM.xlsx]

## Sheet: BEAS-2B
Chemicals	pulmonotoxicity	area:mask:cell_region	area:mask:dna_region	perimeter:mask:cell_region	perimeter:mask:dna_region	roundness:mask:cell_region	roundness:mask:dna_region	aspect_ratio:mask:cell_region	aspect_ratio:mask:dna_region	obj_number:mask:DNA_object	obj_mean_total_area:mask:DNA_object	obj_stddev_total_area:mask:DNA_object	obj_number:mask:gH2AX_object	obj_mean_total_area:mask:gH2AX_object	obj_stddev_total_area:mask:gH2AX_object	obj_number:mask:Actin_object	obj_mean_total_area:mask:Actin_object	obj_stddev_total_area:mask:Actin_object	total_intensity:gH2AX:cell_region	total_intensity:Actin:cell_region	mean_intensity:gH2AX:cell_region	mean_intensity:Actin:cell_region	cv_intensity:gH2AX:cell_region	cv_intensity:Actin:cell_region	total_intensity:DNA:dna_region	total_intensity:DNA:dna_chromosome	mean_intensity:DNA:dna_region	mean_intensity:DNA:dna_chromosome	cv_intensity:DNA:dna_region	cv_intensity:DNA:dna_chromosome	fraction_obj_intensity:DNA:dna_region-DNA_object	fraction_obj_intensity:DNA:dna_chromosome-DNA_object	fraction_obj_intensity:DNA:nondna_region-DNA_object	total_intensity:gH2AX:dna_region	total_intensity:gH2AX:dna_chromosome	mean_intensity:gH2AX:dna_region	mean_intensity:gH2AX:dna_chromosome	cv_intensity:gH2AX:dna_region	cv_intensity:gH2AX:dna_chromosome	total_intensity_ratio:gH2AX-gH2AX:dna_region-cell_region	total_intensity_ratio:gH2AX-gH2AX:dna_chromosome-cell_region	total_intensity_ratio:gH2AX-gH2AX:dna_chromosome-dna_region	fraction_obj_intensity:gH2AX:dna_region-gH2AX_object	fraction_obj_intensity:gH2AX:dna_chromosome-gH2AX_object	total_intensity:Actin:dna_region	total_intensity:Actin:dna_chromosome	total_intensity:Actin:nondna_region	total_intensity:Actin:nondna_outer	total_intensity:Actin:nondna_inner
Amiodarone	1	NA	NA	NA	NA	NA	NA	NA	NA	NA	NA	NA	NA	NA	NA	NA	NA	NA	NA	NA	NA	NA	NA	NA	NA	NA	NA	NA	NA	NA	NA	NA	NA	NA	NA	NA	NA	NA	NA	NA	NA	NA	NA	NA	NA	NA	NA	NA	NA
Aristolochic acid I	1	-0.57781	-0.384516	0	-0.227167	-0.266102	0.08071	0.248359	-0.0777187	0.269606	-1.51746	0.638559	4.13837	6.4863	5.44028	0	-1.53741	-1.27613	0.506588	-0.833437	1.38775	0	0.507846	0.888437	-0.746021	-0.727958	-0.377295	-0.346006	0.156592	0.385519	-0.355634	-0.0904922	0	1.39416	1.14164	1.8023	1.9279	-0.366011	-0.721874	0.639525	0.479483	-0.178018	5.63417	5.62588	0	0	-0.992918	-0.818515	-1.53289
Bleomycin	1	NA	NA	NA	NA	NA	NA	NA	NA	NA	NA	NA	NA	NA	NA	NA	NA	NA	NA	NA	NA	NA	NA	NA	NA	NA	NA	NA	NA	NA	NA	NA	NA	NA	NA	NA	NA	NA	NA	NA	NA	NA	NA	NA	NA	NA	NA	NA	NA
Cadmium(II) chloride	1	NA	NA	NA	NA	NA	NA	NA	NA	NA	NA	NA	NA	NA	NA	NA	NA	NA	NA	NA	NA	NA	NA	NA	NA	NA	NA	NA	NA	NA	NA	NA	NA	NA	NA	NA	NA	NA	NA	NA	NA	NA	NA	NA	NA	NA	NA	NA	NA
Carbamazepine	1	0.219253	0.199287	0	0.13207	-0.105141	-0.069193	0.144639	0.0750302	0.017725	0	0	1.68012	1.29489	1.57273	-0.529693	0.740299	0	0.549446	0.40718	0.565923	0.164146	0.222666	0.160941	0	0	-0.374334	-0.364159	0.0249739	0.0698328	0.0504978	0	-0.0469698	0.770214	0.733868	0.731979	0.735849	0	0	0.197113	0.243046	0	1.4352	1.17978	0.615299	0.597564	0.349822	0	0.44902
Cyclophosphamide	1	0	0	0.252587	0	-0.183698	0	0.147638	0	-0.378316	0	-0.719052	0.724597	1.11717	1.4794	0	0	0	0.504237	0	0.28029	0	0.29583	0.100777	0	0	0.265597	0.268005	0.0614399	0	0	-0.2024	0.000474367	0.578067	0.569385	0.548053	0.553947	0.164626	0	0.0802466	0.154553	0	0.634175	0.598723	0	0	0	0	0
Diacetyl	1	-0.438411	-0.172629	-0.416358	-0.0709534	0	0	0	0	0	-0.760396	0	0.909484	1.15013	1.32943	-0.67377	2.6627	1.29172	0	0.497658	0.264335	0.946999	0.0343922	0	-0.433356	-0.310922	-0.285869	-0.281405	0	0	-0.114323	0.371801	0	0.167763	0.277191	0.320529	0.337454	-0.173666	-0.229782	0.194906	0.359169	0.0496987	0.965922	1.2215	1.00877	1.04379	0.383838	0.254118	0.330374
Methotrexate	1	0	0	0.123737	0.0254903	-0.0698932	0	0.07557	0	0	0	0	1.2113	1.61498	1.5674	0	0	0	0.346187	0.169324	0	0	0.0839218	0	0	0	0	0	0	-0.0453296	0	0	0	0.563365	0.610732	0.458419	0.486301	0	0	0	0.117525	0.0519959	1.05788	1.11958	0	0	0.208967	0	0.315997
Nickel sulfate	1	-0.274193	-0.171914	-0.372109	-0.0587633	0	0	0.251127	0	-0.248473	-1.3264	-0.810815	0.439914	1.17403	1.02018	-0.943903	2.53398	0.958876	0.288458	0.596937	0.497976	0.764634	0	0	-0.631347	0	-0.511463	-0.458231	0.211618	0.239906	-0.52721	-0.229015	0	0.409103	0.413125	0.544019	0.552619	-0.372952	-0.42804	0.120963	0.236544	0.0860942	0.477338	0.474307	0.72317	0.816193	0.565889	0.462756	0.522752
Nitrofurantoin	1	0.30603	0.354644	0.108905	0.16608	0.147358	0.0883082	-0.131175	-0.0991982	0	0.417128	0	1.54056	4.12169	3.14769	0.274242	1.00006	1.11761	2.51167	0.483937	2.37389	0	0.657101	0	0.41484	0.626866	0	0	0	0.110432	0	-0.177554	0	2.87243	2.9374	2.75523	2.8319	0	0	0.36715	0.59301	0.207499	1.68806	1.78976	0.784105	1.08438	0.401747	0	0.606684
Paraquat	1	0.282258	0.209865	0.283087	0.0883999	0.0908923	0.104432	-0.118898	-0.113548	0	0	-1.11324	1.66594	3.42906	2.63679	0.269677	0	0	1.7616	0	1.48744	0	0.5676	0	0	0	0	0	0	-0.06934	0	0.190526	0.000320944	1.94653	2.33476	1.97859	1.98514	-0.30803	-0.494696	0.341791	0.662219	0.263933	1.65085	1.96167	0.528274	0.858174	0	0	0
Temsirolimus	1	NA	NA	NA	NA	NA	NA	NA	NA	NA	NA	NA	NA	NA	NA	NA	NA	NA	NA	NA	NA	NA	NA	NA	NA	NA	NA	NA	NA	NA	NA	NA	NA	NA	NA	NA	NA	NA	NA	NA	NA	NA	NA	NA	NA	NA	NA	NA	NA
Tenofovir	1	0	0.245888	0	0.117205	0	0.0221008	0	-0.0238263	0	0.186667	0	2.4418	5.01067	4.0869	0	1.05248	0.748022	1.84397	0.378644	0.923775	0	0.866273	0.0842012	0.254526	0.293271	0.134781	0	-0.0662987	-0.0515952	-0.0182496	0	0.0152431	2.98793	3.77779	3.64081	3.23727	0.46369	0.312902	0.586598	0.997838	0	2.64117	2.35912	0.475425	0.455446	0	0	0
Nicotine	0	0.157261	0.0834027	0	0.0406579	-0.113488	0	0.163888	0	0.144523	0	0.201889	0	0	0	0	0	0	0	0	0	0	0.105146	0.0268088	0	0	0	0	0	0.0329075	0	0	0	0	0	0	0	0	0	0.115331	0.0656483	-0.0731245	1.11707	1.36097	0.365196	0.31779	0	0	0
Butylene glycol	0	0	0	0.268175	0	-0.129816	-0.0111067	0.0723332	0.0131044	-0.345415	0	-0.6235	0	0	0	0	0	0	0	0	0	0	0.105938	-0.0275214	0	0	0	0	0	0	0	0	0.000545768	0	0	0	0	0	0	0	0	0.132418	0	0	0	0	0	0	0
2,4'-DDT	0	NA	NA	NA	NA	NA	NA	NA	NA	NA	NA	NA	NA	NA	NA	NA	NA	NA	NA	NA	NA	NA	NA	NA	NA	NA	NA	NA	NA	NA	NA	NA	NA	NA	NA	NA	NA	NA	NA	NA	NA	NA	NA	NA	NA	NA	NA	NA	NA
2-HP-beta-cyclodextrin	0	0	0	0	0	0	-0.0216319	0	0	0	0	-0.286903	0	0	0	0	0	0	0	0	0	0	0	0.0813701	0	0	0	0	0.0215081	0	0	-0.0860503	0.000691624	0	0	0	0	0	0	0.0406971	0.0901819	0.0446464	0	0	0	0	0	0	0
Butylated hydroxytoluene	0	0.17407	0	0.161925	0	-0.0706004	-0.0304129	0.0271638	0.0328366	-0.0591048	0.239003	-0.913257	0.927733	0.684011	0.449345	0	2.36744	2.00964	0.195257	0.869177	0	0.785702	0.152714	0.107173	0.344948	0.220613	0.354053	0.384329	0.0391391	0.104039	-0.0272757	-0.359043	0.0304054	0.231415	0.186093	0.288087	0.314456	0	0	0	0	-0.0911186	0.819106	0.685959	0.79196	0.727838	0.901375	0.815488	1.01719
Bicalutamide	0	-0.0400149	-0.0326701	0.0608818	-0.0141013	-0.120919	-0.0197304	0.119582	0.0231076	0	0	0	0.272275	0.879064	0.82032	0.181735	0.899175	0.929246	0.249661	0.272682	0.272988	0.332036	0	0	0	0	0	0	0	0.0248097	0	-0.0913018	0	0.13366	0	0.178727	0.159395	0	0	0	-0.0801168	-0.0570396	0.143519	0	0.414067	0.392879	0.246593	0.266299	0.244218
Ciprofloxacin hydrochloride	0	0	0.0395247	0.250444	0.0393147	-0.488827	-0.0754419	0.558455	0.0882823	-0.411507	0.588998	0	0.620015	-1.32823	0	-0.936728	1.97937	0.978506	-0.284739	0.430686	0	0.50427	0.177004	0.210272	0.535717	0.507864	0.483097	0.559176	0.284579	0.299551	0	-0.373969	0.00287905	-0.434114	-0.49356	0	0	0.336844	0.321935	0.0869705	0	0	0.555604	0.487835	1.02559	0.974096	0.263774	0.237794	0
Dipropylene glycol	0	0	0	0	0	-0.125244	0	0.122127	0	0.336512	-0.515781	1.42899	0.834401	0	1.08896	-0.234322	-0.6517	-0.599273	0.218363	-0.206397	0	-0.234579	0.119324	0	-0.387382	-0.35841	-0.405899	-0.423355	-0.0258729	0	-0.0182443	0.377122	-0.00803808	0.276501	0.32164	0.302899	0.326429	0	0	0.0398243	0.0850811	0	0.654584	0.613337	0	0	-0.182967	-0.188472	-0.167572
D-sorbitol	0	0	0	0.0583281	0	-0.0397101	-0.0226862	0.0443892	0.0234856	0	0	0	1.27361	1.25077	1.01927	0	1.05759	0	0.383466	0.458477	0	0	0.101489	0.0427649	0	0	0	0	0	0	0	0	0.0127016	0.461925	0.444856	0.454693	0.483904	0	0	0.0305793	0	0	1.24704	1.26818	0	0	0.445516	0.427029	0.415471
Ethylene glycol	0	-0.121236	-0.119916	0	-0.0565663	0	-0.0174584	0	0.0196052	0.13456	-0.408288	0	0	0	0	0	0	0	0	-0.0961918	0.192013	0	0	0	-0.226256	-0.229081	-0.0828136	-0.0759837	0	0	-0.0735099	0	0	0	0	0.240138	0.24751	0	0	0	0	0	0	0	0	0	-0.108069	0	-0.199041
Ketoconazole	0	-0.265272	-0.158541	0	-0.0484563	-0.30827	-0.142868	0.412306	0.163719	0.196716	-0.540089	0	1.14387	1.94086	2.55542	-0.844087	2.64193	1.25214	0	0.676255	0.30349	0.883019	0	0	-0.256228	-0.394928	-0.166582	0	0	0.0463121	-0.0817363	0	0	0.200622	0	0.331462	0.333406	-0.156035	-0.233171	0.115878	0	0	0.812772	0.904224	0.808185	0.699841	0.635349	0.6279	0.596873
Lincomycin hydrochloride	0	0	-0.100815	0	-0.0478782	-0.0826788	-0.0175132	0.0738324	0.0185086	0	0	0	0.0931031	0	0	0.0656879	0.606638	0	0	0	0	0.227189	0	0.0322537	0	0	0	0	0	0	-0.0288448	0	0.000751507	0	0	0	0	0	0	0	0	0	0.081812	0	0	0	0	0	0
Lithium chloride	0	0	0	0.458573	0	-0.287506	0	0.201835	0	-0.825014	0.927755	-2.20374	0	1.39977	0.612111	-0.323549	1.56999	1.67759	0.60019	0.655959	0.287729	0.496507	0.217344	0.221391	0.412534	0.687231	0.498808	0.498625	0.143429	0.0492286	0.0614975	-0.233766	0.000787423	0.659551	1.05706	0.568303	0.588786	0	-0.12066	0	0.355625	0.255065	0.327205	0.696144	0.816158	1.1319	0.621091	0.574134	0.643112
Melatonin	0	-0.302387	-0.19821	0	-0.0879182	-0.393553	-0.0661334	0.440772	0.0821409	0.187395	-0.545113	1.51442	0	0	0	-0.386678	0	0	0	0	0.408246	0	0	0.196547	-0.477694	-0.477957	-0.254177	-0.237892	0.0547728	0.0929972	-0.00632798	0.23134	0	0	0	0.397736	0.353045	-0.146156	-0.21772	0.0926038	0	-0.058254	0.268433	0	0	0	0	0	-0.44714
Monocrotaline	0	0	0	0	0	-0.216667	-0.0342709	0.172021	0.0471195	0	0.206977	0	2.94839	2.92768	2.73396	0	2.61712	2.11924	0.83074	1.33804	0.475948	0.953343	0.326982	0	0.300755	0.33301	0	0	0.0518256	0	-0.030072	0	0.0286377	1.12325	1.22669	1.06724	1.1165	-0.155568	-0.245711	0	0	0.0530954	2.50174	2.56294	1.19671	1.31504	1.36884	1.08608	1.6843
Naltrexone	0	0	-0.0535525	0	-0.0258999	-0.231402	0	0.250548	0.0198522	0	-0.517423	0	1.026	1.23617	0	0	-1.06537	-1.05484	0.296149	-0.423808	0.282894	-0.366197	0.0564225	0.217546	-0.308118	-0.259731	-0.228621	-0.240088	0	0	-0.063367	0.249337	0	0.513082	0.590791	0.522099	0.599523	0	0	0.0560794	0	0	0.86352	0.820716	-0.457016	-0.454669	-0.398376	-0.29711	-0.481036
Nevirapine	0	-0.143124	-0.0214573	0.083737	-0.0174681	-0.1982	0	0.177866	0	0	0	0	0	0	0	-0.694696	0.938738	0.273414	0	0.267695	0	0.379012	0	0	0	0	0	0	0	0	0	0	0	0	0	0	0	-0.0377005	0	0.065936	0	0	0	0	0.536598	0.513993	0.248207	0.22896	0
Nystatin	0	0	0.128931	0	0.0839486	0	0.0734864	-25.6779	-0.089467	0.310215	0	2.96093	1.88557	1.5009	1.73806	0	4.01805	3.67431	0	0	0.242444	0.151767	0.534558	0	0	0	0	0	0.290308	0.771881	0	-0.132308	0	0.433888	0.435714	0.446122	0.48707	3.0645	3.58919	0.373115	0	0	1.40665	1.00264	1.77155	0	0	0	0
Phenacetin	0	0	-0.115299	0	-0.0523612	-0.291501	-0.052257	0.285818	0.0626812	0	0	0	0	0	0	0	0	0.535246	0.35169	0.290428	0	0.277646	0.08731	0	0	0	0	0	0.0727461	0.0156805	0	0	0	0	0.214963	0.199783	0	-0.115762	-0.163433	-0.0572175	-0.0778967	0.0226005	0	0	0.421903	0.571169	0.274252	0.279108	0
Sodium chloride	0	0	0	0	0	-0.135559	0	0.110673	0	0	0	0	0	-0.397287	0	-0.263315	1.36634	1.33252	-0.192036	0.495769	0	0.367394	0	0	0	0	0	0	0	0.0291723	0	0	0	-0.320543	-0.268293	-0.305664	-0.331554	0	0	0	0	0	0	0	0.584191	0.689816	0.462183	0.393091	0.512277
Xylazine	NA	-1.07567	-0.732381	0	-0.94886	-0.687578	-0.129973	2.1209	0.1371	0	-4.18335	0	1.74698	2.39671	2.87103	-1.95079	4.84503	0.935337	0.644391	1.5815	1.07443	2.83114	0	0.339493	-3.63876	-0.49122	0	0	0.235814	0.219867	-0.0539818	0	0	0.440043	0.514159	1.02078	0.933374	-1.29607	-1.60975	0	0	0	0.355509	0	2.46802	1.91518	1.36006	1.18061	1.26612
p-Phenylenediamine	NA	-1.27926	0.230554	0	0.104867	0	0.0726605	0	-0.0813684	0.628928	-0.318175	0.789248	1.10642	6.51856	0	-11.8603	-3.24719	-5.54529	6.45426	-2.14426	10.4512	-1.68006	0	-3.72316	0	-0.204949	-0.0995606	0	0.435463	0.263909	-0.0565517	-0.170393	0	7.42048	5.94918	7.53824	7.87777	-0.203809	-0.496021	1.05223	0.245255	-0.205324	2.57846	1.46784	0	0	-2.27342	-2.97576	-2.83805
beta-Myrcene	NA	-0.0818243	0	0	0	0	-0.0760102	0	1.45309	0	0	0	0	0	0	0	0	0	0	0	0	0	0.244842	0	0	0	0	0	0	0	0	0	0	0	0	0	0	0	0	0.165105	0.141235	-0.0228531	0	0	0	0	0	0	0
3-Methylindole	NA	-0.306539	-0.303515	-0.0955792	-0.123828	-0.648218	-0.111932	0.904646	0.170124	0	0.232678	0	0	0	0	0	3.59848	1.93499	0	0	0.427866	0.621848	0.113812	0.233703	0.302242	0	0.464196	0.604869	0.308514	0.358759	0	-0.457446	0.00178804	0	-6.85044	0.348394	0.406078	0	0	0.116249	0	-0.297552	0.3927	0.249984	0.903575	0.5889	0	0	0
trans-Benzylideneacetone	NA	-0.783072	-0.475033	-0.723113	-0.246382	0.326926	0	-0.187168	0	0.346665	-1.48269	0	3.08317	6.81661	2.99687	-2.56804	-5.07313	-6.74607	2.61622	-2.71894	3.19637	-1.8021	0.636611	0	-1.18196	-1.28338	-0.570533	-0.504801	0.178196	0.183937	0	0.53567	-0.0352254	3.36438	3.58558	3.8631	4.0984	-0.397271	-1.03629	0.590172	0.840768	0	4.23745	3.91135	-2.15832	-2.17183	-2.9218	-2.81472	-3.80492
Propyl paraben	NA	-0.264934	-0.0998075	-0.24062	-0.0664423	0	0.0665304	0.14113	-0.0625804	0.28455	-0.55514	0.876241	0	0	0	-0.162019	0	0	-0.119773	0	0	0	0	0	-0.308011	-0.459494	0	0	-0.0669165	0	-0.0812279	0	0	-0.0564399	0	0	0	0	0	0.0886963	0	0	0	0	0	0	-0.456442	-0.535695	0
Methyl_paraben	NA	0	0	0	0	0	0.055885	0	-0.0467994	0	0	0	0	0	0	0	1.28278	1.10381	0	0.65588	0	0.625455	0	0.356196	0	0	0	0	0	0	0	0	0	0	0	0	0	0	0	0	0	0	0.116879	0.320847	0.880818	1.01079	0.514851	0.562294	0.437555
Nicotine-derived nitrosamine ketone	NA	0	0	0.0825211	0	-0.115987	0	0.111079	0	-0.162197	0	-0.437282	0	0	0	0	1.21938	1.1422	0	0.364047	0	0.307421	0.0346688	0.11744	0	0	0	0	0	0	0	-0.0830864	0	0	0	0	0	0	0	-0.0435214	0	0	0.357886	0.430957	0.402767	0.439339	0.356054	0.223104	0.405036
Thiamethoxam	NA	0	0	0.32792	0	-0.346482	0	0.305633	0	-0.163796	0	-2.05397	0	0	0	0	0	0	0	0	0	0.181063	0	0	0	0.414692	0	0	0.0494917	0	0	0	0	0	0	0	0	-0.124965	-0.168424	0	0.216164	0.216673	0	0	0.277444	0.671955	0	0.337267	0
Ochratoxin A	NA	-0.12661	0	0	0	-0.34763	0	0.297298	0	0.466996	-0.681158	0	2.14158	1.93818	2.40954	-0.199381	0	0	0.404652	0	0.591724	0	0.556179	1.58137	-0.363692	-0.325287	0	0	0.14	0.169581	0	0	0	0.766218	0.723462	1.60213	1.55474	0	0	0.240125	0	-0.0390788	1.61077	1.69748	0	0	0	0	0
Patulin	NA	NA	NA	NA	NA	NA	NA	NA	NA	NA	NA	NA	NA	NA	NA	NA	NA	NA	NA	NA	NA	NA	NA	NA	NA	NA	NA	NA	NA	NA	NA	NA	NA	NA	NA	NA	NA	NA	NA	NA	NA	NA	NA	NA	NA	NA	NA	NA	NA
Naphthalene	NA	0	-0.0671028	0	-0.0247973	-0.150732	-0.0713479	0.213571	0.0864286	0	0	-1.16494	0	0	0	0.146428	1.21032	1.00125	0	0.415959	0	0.426861	0	0	0	0.165553	0	0	0.051733	-0.0326519	0	0.14991	0	0	0	0	0	-0.168166	-0.244828	0	0.155542	0.115148	0	0	0.562135	0.76696	0.407823	0.327718	0.475986
Nitronaphthalene	NA	0	0	0.34846	0	-0.36688	0	0.426418	0	0	0.132509	0	0	0	0	-1.10904	2.52538	1.38958	0	1.45581	0	0.994285	0	0	0.320209	0.232234	0.276135	0.296993	0.0242991	0	-0.0315057	0	0.0282986	0	0	0	0	-0.218555	-0.27231	-0.0827991	0	0	0	0	1.43544	1.56908	1.45227	1.04114	1.73746
1,1-Dichloroethene	NA	0	0	0	0.0207307	-0.0798637	0	0.0749321	0	0.130797	-0.147662	1.23609	0.799984	1.49328	1.4637	-0.137215	0.942011	0.50184	0.24457	0.304382	0.231034	0.187579	0.128118	0	-0.123066	-0.224725	-0.126253	0	0	0.0450473	0	0	0	0.45999	0.450998	0.394896	0.419168	0	0	0.090459	0	-0.0359099	0.657675	0.589235	0.255933	0	0.310055	0.237123	0.342783
Triethylene glycol	NA	0	-0.0965106	0	-0.0542063	-0.0872659	-0.0489487	0.0718529	0.0532841	0	0	0	0.236208	0.755289	0.324119	0	0	0.931833	0	0.325517	0.155634	0.377103	0	0.0964879	0	0	0	0	0	0	-0.0250764	0	0	0	0	0.17268	0.175328	-0.147061	-0.164067	0	0.210641	0.158686	0.249674	0.259795	0.3421	0.554541	0.336218	0.371388	0.368589
Dibutyl phthalate	NA	-0.0432475	-0.119749	0.0955726	-0.0452685	-0.235861	-0.0862727	0.246837	0.101442	0.119289	0	0.266577	0.847806	0	1.32793	-0.19517	0	0	0	0	0	0	0.164755	0	0	0	0	0	0	0.0707765	0	0	0	0.216542	0	0.300498	0.311802	0	0	0.105576	0.091302	-0.0716641	1.35781	1.46843	0	0	0	0	0
Diethyl phthalate	NA	-0.0986929	-0.0753565	0	-0.0340744	-0.129661	-0.0276875	0.133186	0.0353705	0	0	0.461058	0	0	0.917319	0	1.16075	1.0245	0	0	0.151501	0.272041	0.0706937	0	0	0	0	0	0.0411831	0.0753413	0	0	0	0	0	0.227212	0	0	0	0.0904575	0	-0.129455	1.03986	0.768725	0.307709	0	0	0	0
[truncated: 119 more columns]

## Sheet: A549
Chemicals	pulmonotoxicity	area:mask:cell_region	area:mask:dna_region	perimeter:mask:cell_region	perimeter:mask:dna_region	roundness:mask:cell_region	roundness:mask:dna_region	aspect_ratio:mask:cell_region	aspect_ratio:mask:dna_region	obj_number:mask:DNA_object	obj_mean_total_area:mask:DNA_object	obj_stddev_total_area:mask:DNA_object	obj_number:mask:gH2AX_object	obj_mean_total_area:mask:gH2AX_object	obj_stddev_total_area:mask:gH2AX_object	obj_number:mask:Actin_object	obj_mean_total_area:mask:Actin_object	obj_stddev_total_area:mask:Actin_object	total_intensity:gH2AX:cell_region	total_intensity:Actin:cell_region	mean_intensity:gH2AX:cell_region	mean_intensity:Actin:cell_region	cv_intensity:gH2AX:cell_region	cv_intensity:Actin:cell_region	total_intensity:DNA:dna_region	total_intensity:DNA:dna_chromosome	mean_intensity:DNA:dna_region	mean_intensity:DNA:dna_chromosome	cv_intensity:DNA:dna_region	cv_intensity:DNA:dna_chromosome	fraction_obj_intensity:DNA:dna_region-DNA_object	fraction_obj_intensity:DNA:dna_chromosome-DNA_object	fraction_obj_intensity:DNA:nondna_region-DNA_object	total_intensity:gH2AX:dna_region	total_intensity:gH2AX:dna_chromosome	mean_intensity:gH2AX:dna_region	mean_intensity:gH2AX:dna_chromosome	cv_intensity:gH2AX:dna_region	cv_intensity:gH2AX:dna_chromosome	total_intensity_ratio:gH2AX-gH2AX:dna_region-cell_region	total_intensity_ratio:gH2AX-gH2AX:dna_chromosome-cell_region	total_intensity_ratio:gH2AX-gH2AX:dna_chromosome-dna_region	fraction_obj_intensity:gH2AX:dna_region-gH2AX_object	fraction_obj_intensity:gH2AX:dna_chromosome-gH2AX_object	total_intensity:Actin:dna_region	total_intensity:Actin:dna_chromosome	total_intensity:Actin:nondna_region	total_intensity:Actin:nondna_outer	total_intensity:Actin:nondna_inner
Amiodarone	1	0.700036	0	0.560967	0	-0.164372	0.0903901	0.135977	-0.0875448	-0.424926	0.863339	-3.00741	1.72322	1.47677	0.667569	0	4.09984	3.04083	1.2382	1.73477	0.760677	1.0154	0.495088	-0.442761	1.90065	1.9835	1.99823	2.17529	0.617227	0.459923	-0.0412709	-0.41281	0.0630432	1.22026	1.32487	1.48547	1.67491	0	-0.237108	-0.0420552	0	0.0793354	1.63179	1.50461	1.43371	1.57844	1.82575	1.17328	2.63117
Aristolochic acid I	1	0.606938	0	0.444536	0	-0.545857	0.097372	2.68008	-0.0899376	0.0814667	0	0.615038	6.69139	5.42394	10.4055	0.860294	0	0	0.894227	0.425348	3.7192	-0.188178	0.5705	2.35804	0	-0.416806	-0.259882	0	0.254769	0.527857	0.0302367	0	-0.0307465	1.12923	1.74955	3.36535	3.86062	-0.461551	-1.81828	0.231625	10.1551	0	8.26592	10.7537	0.370324	0.76662	0.444257	0	0.991416
Bleomycin	1	0.97048	0	0.540799	0	0	-0.0202933	0	0.0274641	0	0	0	6.96728	11.29	6.45773	0.868839	0	0.907938	4.35516	0.892596	3.43124	0	1.40887	-0.224842	0	0	-0.349701	-0.323208	0	0.0892982	0.0371915	0.276228	-0.0383447	5.50581	5.68175	5.1521	5.37531	-0.86776	-1.36022	0.748944	1.1898	0.192917	6.86424	6.72147	0.360159	0.67806	0.991468	0.381909	1.61648
Cadmium(II) chloride	1	NA	NA	NA	NA	NA	NA	NA	NA	NA	NA	NA	NA	NA	NA	NA	NA	NA	NA	NA	NA	NA	NA	NA	NA	NA	NA	NA	NA	NA	NA	NA	NA	NA	NA	NA	NA	NA	NA	NA	NA	NA	NA	NA	NA	NA	NA	NA	NA
Carbamazepine	1	0.682031	0.144139	0.570297	0	-0.0431033	0.0792152	0	-0.0686349	-0.030902	0.109265	-0.784954	3.02314	0	1.26743	1.12117	-0.607486	0	0.736977	0.63378	0	0	0.092768	0.0867761	0.109692	0.142319	0	0	-0.0715501	-0.0807139	0.0229949	0.117469	-0.021159	0.670841	0.768676	0.593523	0.58637	-0.116541	-0.147908	-0.134759	0	0.148568	2.77678	2.88536	0.403325	0.697116	0.690358	0.470692	1.00745
Cyclophosphamide	1	0	0	0	0	0	0	0	0	0	0	0	1.46035	0	0	0	0.697715	0	0	0	0.34996	0	0	-0.127714	0	0	-0.128387	-0.21851	-0.120555	-0.272005	0	0.244238	0	0	0	0	0	-0.108218	-0.120603	0.056333	0.239617	0	0.897816	0.867461	0	0.326241	0	0	0
Diacetyl	1	0.330012	0.154176	0.299285	0.0854688	0	-0.0190509	0	0	0.0672438	0	1.16895	2.05806	3.44409	4.03947	0	0	0	0.846923	0	0.437364	-0.152099	-0.0441904	0	-0.170055	-0.104095	-0.345464	-0.399596	-0.108601	-0.116529	0	0.204648	0	0.998388	1.3318	0.812134	0.894718	-0.478505	-0.630978	0	0.320932	0.187719	2.54808	3.66143	0	0	0.411823	0	0.686242
Methotrexate	1	0	0.277939	0	0.112502	0	0.0243107	0	-0.0184548	0	0.259734	0	0	0	0	0	1.38827	1.39144	0	0.773776	-0.177557	0.421827	0	0	0	0	0	0	-0.0268427	0	0	0	-0.016542	0	0	0	0	0	0.0490053	0	0	0	0	0	0.642778	0.667001	0.844159	0.633479	1.18525
Nickel sulfate	1	0	0	0	-0.0277469	0.102368	0.0461884	-0.076745	-0.040478	-0.0163284	0	-1.02285	0	0	0	0.929839	0	0	0	0	0	0	0	-0.205957	0	0	0	0	0.154014	0.296305	0	-0.0985996	0	0	0	0	0	0	-0.121068	0	0	-0.120186	0	-0.70964	0	0	0	0	0
Nitrofurantoin	1	0.870972	0.493491	0.502119	0.221578	0.0181287	0	-0.0282768	0	-0.283998	0.795005	-0.516863	4.06107	6.64755	5.09076	0.932077	0	0.969251	3.49902	1.11615	2.80253	0	1.12905	-0.106716	0.889225	0.974125	0.439576	0.456986	0	0	0.0181733	0	0.00688481	3.99839	4.24695	3.73118	3.85434	0	-0.589527	0.414398	0.779115	0.264377	3.714	3.62944	0.673701	0.856392	1.21279	0.708781	1.83117
Paraquat	1	0.439708	0.27443	0.12116	0.136255	0.0563727	0	-0.0406845	0	0	0.483723	0	3.92519	4.30599	4.49277	0	0	0	2.26471	0.702625	1.92305	0	0.694245	0	0.443611	0.550625	0	0	0	0	0	0	0	2.77669	2.83734	2.48115	2.5133	0.173926	0.0959176	0.354657	0.523922	0.108022	2.93315	2.71924	0.810709	0.88995	0.617287	0.462883	0.915993
Temsirolimus	1	0.463344	-0.377605	0.273279	-0.197309	-0.0501178	-0.0319742	0.0253557	0.0376674	0	-0.309262	-0.995655	0	0	0	0	1.08798	1.15976	0.267403	0.921283	0	0.499812	0.0745076	0.707607	0	-0.203577	0.382911	0.495858	0.277604	0.389842	0	-0.199938	0	0	-0.40026	0	0.358929	-0.190201	-0.23366	-0.260414	-0.506069	-0.139583	1.15582	1.57862	0.364006	0	1.07726	0.771238	1.6461
Tenofovir	1	0.299878	0.141238	0.237722	0.0493841	0	0.0237515	0	-0.0187804	0	0.152944	0.56798	2.8907	1.2226	0	0.327362	0	0.580753	0.235362	0.300718	0	0	0	0.0793383	0	0	0	0	0	-0.149457	0	0.0771759	0	0.449057	0.60127	0	0	0	0	0.0737548	0.215802	0.109046	3.17979	3.77433	0.374585	0.50812	0.284803	0.384738	0.339422
Nicotine	0	0.536498	0.181507	0.246722	0	0	0.0344352	0	-0.02734	0.0302164	0	0	0	0	0	0.431909	0	0	0.380451	0	0	-0.169213	0	-0.0288969	0	0	-0.172286	-0.175033	-0.0494178	-0.0565984	0	0.145158	0	0.231142	0.300874	0	0	0	0	-0.100891	0	0.081471	0	0	0	0	0	0	0
Butylene glycol	0	0	0	0	0	0	0	0	0	0	0	0	0	0	0	0	0	0	0	0	0.332833	0	0	-0.145842	0	0	0	0	-0.102033	-0.137731	0	0	0	0	0	0	0	-0.0385622	-0.0326367	0.0605538	0.0835413	0	0	0	0	0	0	0	0
2,4'-DDT	0	0.626386	0.196848	0.172975	0.0852195	0	0.0194475	0	-0.0122821	0.149934	0	1.19122	0	0	18.4681	0.419735	-0.754933	0	0.710867	0	-0.160093	-0.328029	0.703561	-0.0809847	0	-0.248822	-0.30728	-0.308264	0	0	0.0286788	0	-0.0279282	0	0	0	0	-0.167014	0	-0.185581	-0.369814	0	0	0	0	0	0	0	0.862303
2-HP-beta-cyclodextrin	0	0	0	0	-0.0183188	0	0.019904	0	0	0	0	0	0	0.547642	0.453251	0	0	0	0	0	0.0960971	0	0	0.076873	0	0	0	0	0	0.0124327	0	0	0	0.123303	0	0.115386	0.119141	0.0308535	0.059483	0	0	0	0	0	0	0	0	0	0
Butylated hydroxytoluene	0	0.446131	0.167972	0.416231	0.069871	-0.0387155	0	0	0.013793	0	0.0398668	0	2.41563	0	1.7944	0.829972	-0.341505	0.528611	0.561537	0.540085	0	0	0.217214	0	-0.170484	-0.36517	-0.345511	-0.340567	-0.0709612	0	0.0468248	0	-0.0437188	0.503911	0.373594	0.366226	0.447036	0	0.101497	0	-0.0497322	0	2.07582	1.88794	0.728466	0.840387	0.521119	0.279909	0.746375
Bicalutamide	0	0.549822	0.155392	0.325246	0.0250976	0	0.0682326	0	-0.0553387	0	0.0878253	0	1.47426	3.50858	0.724654	0.687148	0	0	0.480697	0.344011	-0.099987	0	0.103629	-0.0553371	0.110075	0	0	0	-0.019574	0.0245402	0	0	0	0	0	0	0	0.0353187	0.0702685	-0.222759	-0.289115	0	1.17073	0	0.20616	0.216236	0.377271	0.290487	0.900592
Ciprofloxacin hydrochloride	0	1.19503	0.527052	0.697099	0.259858	-0.0477337	-0.0374238	0.0372834	0.0411381	0.0938405	0.699273	0.951802	1.99638	0	0	0.830745	0	1.04011	0.968845	1.29093	0	0	0.593124	0.0372326	0.956954	0.824858	0.403922	0.495931	0.169935	0.239543	0	-0.187915	0.00694902	0.844569	0.606081	1.01115	1.25683	0.547763	0.567948	0	0	0	1.71122	1.22985	0.685467	0.661146	1.48207	0.68859	2.50039
Dipropylene glycol	0	0	0.073244	0	0.0247089	0	0	-0.0102285	0	0	0.0670269	0	0	0	0	0	1.04288	0.67168	0	0.516285	0	0.333943	0	0	0.0956217	0	0	0	0	0	0	0.0768062	0	0.0955928	0.188724	0	0	0	0	0	0	0.0616212	0	0	0.368688	0.384382	0.529955	0.444536	0.625327
D-sorbitol	0	0.299066	0.0221229	0.142005	0	-0.0416211	0	0.0358924	0	0	0	0	0	0	0	-0.242751	1.039	0.570514	0	0.734972	0	0.393589	0.238024	-0.0342357	0	0	0	0	0	0.021571	0	0	0.0170725	0	0	0	0	0	0	-0.0638889	-0.0994179	0	0	0	0	0	0.872672	0.564049	1.57516
Ethylene glycol	0	0.0820257	0	0.0470992	0	0	0	0	0	0	0	0	0	0	-0.199071	0	0	0	0	0	0	0	0.0207001	0.0230236	0	0	0	0	0	0	0	0	0	0	0	-0.178861	0	0.0291025	0.0463581	-0.0340429	0	0	0	0	0	0	0	0	0
Ketoconazole	0	0.154597	0	0	0.0678375	0	-0.0758472	0	0.0690838	0.0935598	0	2.54193	1.69319	6.65151	5.35952	0	1.0337	0	1.56873	0.695361	1.69578	0.614282	0.0996719	-0.0934775	0	0	-0.155377	-0.214424	0	-0.182868	-0.183	0	0.0804276	1.59281	1.55365	1.84796	1.6454	-0.237285	-0.537589	-0.0685768	0	0	1.90592	2.35997	0.90726	1.20755	0.6161	0.367389	1.00094
Lincomycin hydrochloride	0	0	-0.0806906	0	-0.0431283	0.00959047	0	-0.00755134	0	0.0733023	-0.295699	0.347163	0	-0.283286	0	0	0	0	0	-0.19771	0	0	0	0	-0.261598	-0.2537	-0.166478	-0.16098	0	0	0	0.117596	0	0	0	0	0	0	0	0	0	0	0	0	0	-0.20825	-0.212941	0	-0.352675
Lithium chloride	0	0.320668	0.103765	0.160728	0.040952	0.0139378	0	-0.0104693	0	-0.0510803	0.21511	-1.39781	0.489717	0.914826	0	0.247427	0.751041	0.699346	0.231037	0.559308	0.301036	0	0	-0.155831	0	0.535588	0	0	0	-0.24491	0	0.22539	0	0.387342	0.716317	0	0	-0.170965	-0.294398	0	0.336495	0.246786	0.317277	0.525411	0	0.378808	0.611604	0	0.739626
Melatonin	0	0.291579	0	0.203284	0	0	0.0520882	0	-0.0403142	-0.0357088	0	-0.831406	0	0	-0.126807	0.467002	0	0	0	0.164401	-0.154693	0	0	-0.0462494	0	0	0	0	-0.0275322	0	0	0	0	-0.154875	-0.160866	-0.149483	-0.0971511	0	0.0965822	-0.150665	-0.166675	0	0	-0.826739	0	0	0.210444	0	0.40591
Monocrotaline	0	0.33195	0	0.249841	0	0	0	-0.0115853	0	0	0	0	0	0	0	0.794063	-1.28697	0	0	0	0	-0.228209	0.109621	0.113696	-0.198262	-0.23045	-0.160494	-0.165405	-0.0271781	0	0.0264855	0	-0.0238355	0	0	0	0	0	0	-0.063985	-0.0702722	0	1.48979	1.66877	-0.276358	0	0.272245	0	0.440082
Naltrexone	0	0	0	0	0	0	0.0236898	0	-0.0188301	0	0.148352	-0.215129	0.574809	0	0	0	1.0259	0.638691	0.287321	0.361304	0.259397	0.256564	0	-0.103643	0.410694	0.528805	0.352047	0.328303	0.0283155	-0.114259	-0.0319999	0	0.0294409	0.243482	0.342111	0.219964	0.216679	0	-0.0683588	0	0	0	0	0	0.363179	0.530499	0	0	0
Nevirapine	0	0.235596	0.053486	0.258603	0	-0.0718885	0.0355887	0.0394383	-0.0266777	0.0516151	0	0	4.44431	5.02475	3.65423	0.320249	0	0	0.874086	0.430089	0.755852	0	0.178538	-0.044955	0	0	0	0	0	0	0	0	0	0.784238	0.759451	0.766084	0.758892	0.120037	0	-0.0858878	-0.0876663	0	4.06476	3.35758	0.490143	0.681741	0.430162	0.327393	0.569695
Nystatin	0	0.615307	0	0.489941	-0.0225914	0	1.02434	0	-0.922754	-0.0242461	0	-8.43763	7.53424	6.09533	7.72543	9.80893	0	0	0.91688	0	0.634121	0	1.32659	0	0.326212	0	0.257472	0.248547	0.0155527	0	0	0	0	0.515522	0.484528	0.540051	0.502567	0.540426	0.187815	-1.64482	-0.197439	0	3.59855	2.27506	0	0	0.309623	0	0.542136
Phenacetin	0	0	0	0	-0.033011	-0.0269606	0.0520189	0.0186221	-0.0427942	-0.0276763	0	-0.526646	0	0	0	0.283527	0	0	-0.122799	0	0	0	0	0.0123495	0	0	0	0	0	-0.0452384	0.0208683	-0.0258505	-0.0184376	-0.195895	-0.2121	-0.0988039	-0.119492	0	0.0584686	-0.0648702	-0.0951493	-0.0479483	0	-0.503552	0	0	0	0	0
Sodium chloride	0	0	0	0	0	0	0.0134645	0	0	0	0	0	0	0	0	0	0	0	0	0	0	0	0	0	0	0	0	0	0	0	0	0	0	0	0	0	0	0	0	0	0	0	0	0	0	0	0	0	0
Xylazine	NA	0.42663	0	0.302024	-0.0705814	-0.0859321	0	0.0679141	0.0123486	0	0	-0.297805	2.96075	2.44452	1.08424	0	1.62416	1.14967	0.744912	0.952165	0.332152	0.468034	0	-0.303239	0	0	0	0.112094	0.0614249	0	0	0.0866947	0	0.426197	0.469208	0.535927	0.582296	-0.21312	-0.232235	-0.289738	-0.293215	0	3.28835	3.43386	0.850974	1.12331	0.982533	0.605421	1.34078
p-Phenylenediamine	NA	0.640235	0.343907	0.496961	0.156087	0	0.014765	0	0	0	0.310026	0.490796	3.8155	5.13474	4.71281	0	-1.2428	0	2.82992	0	2.2111	-0.541504	0.514629	0	0.440854	0.398613	0	0	0	0	0	0	0	3.16763	3.03396	2.75082	2.77227	-0.267639	-0.482564	0.227786	0	0	3.23879	2.67822	0.141646	0.239664	0	0	0
beta-Myrcene	NA	2.07598	0	0.536676	-2.09978	-0.151154	0.51829	0.16021	-0.314996	-0.376504	0	-3.7562	0.884013	2.7592	0.412402	0	6.63633	4.48932	1.61597	4.3323	2.88418	3.16795	2.59564	2.15232	5.80997	5.83556	11.3648	13.0707	4.09989	2.47232	0	-0.471935	0.221041	1.23995	1.03969	6.20789	6.9057	-0.349041	-1.02991	0.0520155	0.0871582	0	1.22117	0.950784	5.31348	5.00136	4.3413	1.52805	6.84622
3-Methylindole	NA	0	-0.601249	0.283894	-0.346988	-0.0765413	0.225887	0	-0.201202	0	0.414785	-4.00098	0	3.27192	0	-0.972005	2.49492	1.43366	1.0298	1.12544	1.6215	1.10695	0.396497	0.621122	1.65984	2.07425	2.32755	2.62825	1.0031	0.766061	-0.184791	0	0.167875	1.2482	1.56722	2.0187	2.33013	-0.280841	-1.05507	0.127105	0.414571	0.207954	1.07733	1.60723	1.4457	1.78756	1.02623	0.626156	1.31529
trans-Benzylideneacetone	NA	0	-0.51757	0	-0.305157	0.137049	0	-0.0988309	0	-0.0646994	-0.39574	-3.11327	3.91682	7.78364	7.27613	-6.13364	-8.87115	-12.0018	2.52751	-4.38666	3.06378	-3.7715	0.605673	0.490893	0	0	0.546364	0.653957	0.303686	0.274447	0	0	0	3.56613	3.76148	3.96448	4.2995	-0.426192	-0.93299	0.523405	0.790212	0.157013	3.62152	3.27494	-3.75954	-3.60117	-4.54835	-4.60767	-4.624
Propyl paraben	NA	0.641832	0.322724	0.419982	0.632077	-0.0315323	0.115332	0.283309	-0.100879	0	0.209133	0	0	0	0	0	1.05991	1.23902	0.347359	1.1223	-0.251095	0.240156	0	-0.0363983	0	0	0	0	-0.0449587	-0.0484925	0	0.0466239	0	0.0457351	0.0653128	0	0	-0.154147	0	-0.128147	0	0.0621345	-0.269056	0.570659	0.403289	0.494138	1.284	0.662481	1.83544
Methyl_paraben	NA	0.256002	0.0950294	0	0.0140316	0	0.0844086	0	-0.0780069	0.0728699	0	0.675716	0	0	0	0.445173	0	0	0.137062	0	0	0	0	0	-0.212797	-0.192962	-0.295309	-0.329352	-0.117379	-0.131558	0.0242575	0	-0.0233483	0	0	-0.166965	0	0	0	-0.153153	-0.0922139	0	-0.34578	0	0	0	0	0	0.568719
Nicotine-derived nitrosamine ketone	NA	0	0	0	0	0	0	0	0	0.0927735	-0.114433	0	0	0	0	0	0	0	0	0	0.152779	0	0	-0.0493431	-0.165442	-0.203175	-0.155186	-0.147163	-0.052562	0	0	0.0593364	0	0	0	0	0	0	0	0	-0.0947253	-0.0311704	0	0	0	0	0	0	0
Thiamethoxam	NA	0.266853	0.142405	0.141515	0.0486491	0	0.0157903	-0.00901464	-0.00572407	0	0.211533	-0.451211	0	0	-0.353555	0.375621	0	0.300346	0.197094	0.419697	-0.0971852	0	0	0	0.219725	0.323873	0	0	-0.116789	-0.228565	0	0	0	0.0811601	0.18821	0	0	-0.128317	-0.120445	-0.0562231	0.046458	0.148504	0	0	0.122888	0.298549	0.483106	0.299672	0.743366
Ochratoxin A	NA	0	0	0.469894	0	-0.0907689	0.158245	0	-0.138943	0	0.3032	0	5.5308	7.58355	4.35139	0	1.09266	0	1.46419	0	1.35609	0.276933	0.622274	0	0.402782	0.46579	0	0.469763	0.13938	0	0	0	0	2.39109	2.79769	2.68039	2.93464	-0.441445	-0.726184	0	0	0.225637	5.88359	6.57526	0.864567	1.131	0	0.654516	0
Patulin	NA	0.400662	-0.151684	0.406293	-0.153033	0	0.0840695	0	-0.0632921	-0.0930926	0	-2.63511	7.24728	9.05857	7.81345	0	1.57052	1.11839	2.65746	0.742934	2.34065	0	0.614966	0	0.579185	0.748095	0.775964	0.804124	0.177858	-0.236066	0	0.23567	0	3.28809	3.70916	3.5239	3.79113	-0.734593	-1.53829	0.352839	0.901006	0.405564	7.68829	7.95393	0	0.830648	0.794953	0	1.35104
Naphthalene	NA	0.781016	0.225545	0.408912	0.0770265	0.0236007	0.0436813	-0.030025	-0.0328896	0.0723734	0.112146	0.337046	1.98107	0	0	0.948603	1.01809	1.17203	1.0148	1.03887	0	0.341375	0	-0.25397	0	0	0	0	-0.0916399	-0.0825242	0	0.23226	0	0.688335	0.820323	0.519667	0.575662	-0.295915	-0.287651	-0.227568	-0.104749	0.141516	2.37666	2.10016	0.878583	1.26419	1.08526	0.616138	1.7116
Nitronaphthalene	NA	0.609868	0	0.410902	0	0	0.0426863	-0.0157262	-0.026995	0	0	-1.74299	0	0	0	1.25009	-1.06058	0	0.564536	0.448014	0	-0.0982956	0	0	0	-0.217176	-0.21309	-0.231987	-0.0971065	0	0.0496383	0	-0.0458539	0.306341	0.258368	0.304812	0.333072	-0.118474	0	-0.18111	-0.206529	0	1.44143	1.35791	0	0	0.517263	0.268522	0.796873
1,1-Dichloroethene	NA	0	0.0351537	0	0.0109623	0.0133044	0.0156521	0	-0.0139746	0	0.0487241	0	0.611437	0.38505	0.435494	0	1.15089	1.15455	0.166361	0.454338	0	0.370252	0	0	0.193902	0.168757	0.171281	0.175135	0.0269225	0	0	0	0	0.182333	0.217499	0.124313	0.147029	0	0	0	0	0	0.436409	0.421987	0.383863	0.321146	0.463558	0.373362	0.527419
Triethylene glycol	NA	0.102551	0.114206	0	0.049338	0.00993444	0.0106824	0	-0.00787852	0	0.0902514	0.402551	0	0	0	0	0.837802	0	0	0.24306	0	0	0	-0.145088	0.33215	0.3435	0.264021	0.281442	0.0705376	0	0	0	0	0	0	0	0	0	0	0	0	0.032224	0	0	0	0	0.24481	0.166602	0.376833
Dibutyl phthalate	NA	0	0	0	0	0	0.0191036	0	-0.016289	0	0	0	0	-0.415289	0	0	0	0	0	0	0	-0.189234	0	-0.0126087	0	0	0	0	-0.0303123	-0.0213604	0	0	0	0	0	-0.0828812	0	0	0	-0.0471752	0	-0.0406826	-0.19919	0	0	0	0	0	0
Diethyl phthalate	NA	0	0	0.179745	-0.0359456	-0.045094	0.0661503	0.0188481	-0.0591137	-0.0385826	0	-1.54638	0	0	0	0.505859	0	1.11537	0	0.554291	0	0.465325	0	0	0	0	0	0	0	-0.213909	0	0.133538	0	0	0	0	0	0	0	-0.125089	0	0.101046	-0.411613	-0.370407	0.5253	0.793558	0.579902	0.586501	0.602958
[truncated: 118 more columns]
