# Supplementary material for: Building predictive in vitro pulmonary toxicity assays using high-throughput imaging and artificial intelligence
Source: Arch Toxicol. 2018 Apr 28;92(6):2055–75. doi: 10.1007/s00204-018-2213-0 (PMC6002469; doi:10.1007/s00204-018-2213-0)
Supplement: Supplementary file 3 — Supplementary material 3 (XLSX 29 KB) [file 204_2018_2213_MOESM3_ESM.xlsx]

## Sheet: BEAS-2B
Features	Training balanced accuracy	Test balanced accuracy	Training sensitivity	Test sensitivity	Training specificity	Test specificity
ccorr_normed:DNA-gH2AX:cell_region	89.6944	88.8077	84.4444	84.6154	94.9444	93
total_intensity_ratio:gH2AX-gH2AX:dna_chromosome-cell_region	87.5321	87.1923	85.8974	85.3846	89.1667	89
total_intensity_ratio:gH2AX-DNA:dna_region-dna_region	83.6923	82.5577	76.4957	74.6154	90.8889	90.5
total_intensity_ratio:gH2AX-DNA:cell_region-cell_region	83.4615	80.6538	75.812	72.3077	91.1111	89
total_intensity_ratio:gH2AX-DNA:dna_chromosome-dna_chromosome	83.3013	80.4231	76.3248	73.8462	90.2778	87
mean_intensity:gH2AX:cell_region	83.1047	78.6154	75.0427	69.2308	91.1667	88
mean_intensity:gH2AX:dna_region	78.4274	77.9615	67.5214	66.9231	89.3333	89
total_intensity_ratio:gH2AX-gH2AX:dna_region-cell_region	78.5043	76.9231	67.0085	63.8462	90	90
total_intensity_ratio:Actin-Actin:nondna_outer-cell_region	78.3932	76.8654	69.2308	69.2308	87.5556	84.5
mean_intensity:gH2AX:dna_chromosome	76.4444	76.8077	63.3333	64.6154	89.5556	89
ccoeff_normed:DNA-gH2AX:dna_chromosome	78.7201	76.5577	67.6068	64.6154	89.8333	88.5
total_intensity:gH2AX:dna_region	78.0534	76.4231	66.4957	63.8462	89.6111	89
ccorr_normed:gH2AX-Actin:cell_region	75.9081	75.7692	61.5385	61.5385	90.2778	90
total_intensity_ratio:gH2AX-Actin:dna_region-dna_region	76.8397	75.1346	61.6239	60.7692	92.0556	89.5
obj_mean_total_area:mask:gH2AX_object	75.3312	74.7885	63.1624	63.0769	87.5	86.5
fraction_obj_intensity:gH2AX:dna_region-gH2AX_object	76.1902	74.6538	64.1026	62.3077	88.2778	87
total_intensity_ratio:gH2AX-Actin:dna_chromosome-dna_chromosome	75.7479	74.6346	60.9402	60.7692	90.5556	88.5
cv_intensity:gH2AX:cell_region	75.7201	74.5192	62.0513	61.5385	89.3889	87.5
total_intensity:gH2AX:dna_chromosome	73.8761	74.3077	63.4188	64.6154	84.3333	84
fraction_obj_intensity:gH2AX:dna_chromosome-gH2AX_object	75.7158	74.2692	62.8205	61.5385	88.6111	87
obj_stddev_total_area:mask:gH2AX_object	72.2714	73.2115	65.0427	66.9231	79.5	79.5
total_intensity:gH2AX:cell_region	72.9615	72.6346	58.0342	60.7692	87.8889	84.5
glcm_diff_var_mean:DNA:dna_region	73.0983	72.5	51.1966	50	95	95
ccoeff_normed:gH2AX-Actin:dna_chromosome	73.6282	71.9615	59.1453	56.9231	88.1111	87
glcm_sum_ent_mean:gH2AX:dna_region	75.2222	71.5385	60	53.0769	90.4444	90
roundness:mask:dna_region	73.3568	71.1538	56.3248	52.3077	90.3889	90
aspect_ratio:mask:dna_region	73.0556	70.6538	56.6667	52.3077	89.4444	89
ccoeff_normed:DNA-gH2AX:cell_region	76.4038	70.1538	64.5299	52.3077	88.2778	88
glcm_info_corr1_mean:gH2AX:dna_region	73.7158	69.8077	52.8205	44.6154	94.6111	95
cv_intensity:gH2AX:dna_chromosome	72.4915	69.1154	53.7607	49.2308	91.2222	89
glcm_diff_var_mean:gH2AX:dna_region	73.6261	68.9231	55.641	53.8462	91.6111	84
ccorr_normed:DNA-gH2AX:dna_chromosome	72.9786	68.4231	51.6239	43.8462	94.3333	93
ccorr_normed:DNA-Actin:cell_region	70.0726	68.0577	58.0342	54.6154	82.1111	81.5
glcm_contrast_mean:gH2AX:dna_region	72.5833	68.0577	56.6667	54.6154	88.5	81.5
glcm_ent_mean:DNA:dna_region	73.3226	68.0385	53.5897	43.0769	93.0556	93
ccorr_normed:DNA-gH2AX:dna_region	74.2115	67.5962	56.9231	47.6923	91.5	87.5
glcm_info_corr2_mean:gH2AX:dna_region	68.6538	67.5	42.3077	40	95	95
ccoeff_normed:gH2AX-Actin:dna_region	70.062	66.9615	52.735	46.9231	87.3889	87
glcm_corr_mean:gH2AX:dna_region	68.0021	66.6923	46.8376	45.3846	89.1667	88
glcm_var_mean:gH2AX:dna_region	67.8056	66.0385	46.6667	43.0769	88.9444	89
glcm_ent_mean:Actin:cell_region	70.562	65.7308	57.1795	48.4615	83.9444	83
cv_intensity:gH2AX:dna_region	69.6966	65.6538	47.9487	42.3077	91.4444	89
total_intensity_ratio:gH2AX-Actin:cell_region-cell_region	67.4444	65.6538	53.3333	52.3077	81.5556	79
obj_number:mask:gH2AX_object	69.5962	65.5962	54.359	47.6923	84.8333	83.5
obj_mean_total_area:mask:DNA_object	69.7073	65.4615	45.4701	36.9231	93.9444	94
perimeter:mask:dna_region	69.406	65.3846	45.812	40.7692	93	90
total_intensity_ratio:Actin-Actin:dna_chromosome-cell_region	69.9722	65.2115	64.4444	56.9231	75.5	73.5
ccoeff_normed:DNA-gH2AX:dna_region	68.5256	65.1923	57.6068	55.3846	79.4444	75
glcm_asm_mean:DNA:dna_region	72.2842	65.0769	50.5128	36.1538	94.0556	94
glcm_info_corr1_mean:DNA:dna_region	70.4765	64.6923	47.0085	35.3846	93.9444	94
roundness:mask:cell_region	72.3803	64.4038	62.6496	52.3077	82.1111	76.5
total_intensity_ratio:Actin-Actin:dna_region-cell_region	64.8419	64.2115	47.3504	46.9231	82.3333	81.5
area:mask:dna_region	68.3675	63.7885	42.735	33.0769	94	94.5
mean_intensity:Actin:nondna_region	62.7137	63.1538	31.5385	32.3077	93.8889	94
mean_intensity:Actin:nondna_outer	62.7543	63.1538	31.453	32.3077	94.0556	94
glcm_sum_ent_mean:Actin:cell_region	62.8077	63.1538	31.2821	32.3077	94.3333	94
glcm_ent_mean:Actin:nondna_region	62.7564	63.1538	31.6239	32.3077	93.8889	94
mean_intensity:DNA:dna_chromosome	68.9509	63.1154	48.2906	39.2308	89.6111	87
glcm_var_mean:Actin:dna_region	66.1923	63.0192	37.6068	31.5385	94.7778	94.5
glcm_diff_ent_mean:DNA:dna_region	68.8611	63	50	40	87.7222	86
fraction_obj_intensity:DNA:dna_chromosome-DNA_object	62.8291	62.8846	30.7692	30.7692	94.8889	95
fraction_obj_intensity:DNA:nondna_region-DNA_object	62.8846	62.8846	30.7692	30.7692	95	95
mean_intensity:Actin:dna_region	62.8846	62.8846	30.7692	30.7692	95	95
mean_intensity:Actin:dna_chromosome	62.8846	62.8846	30.7692	30.7692	95	95
glcm_corr_mean:Actin:cell_region	63.141	62.8846	31.2821	30.7692	95	95
glcm_info_corr2_mean:Actin:cell_region	62.8846	62.8846	30.7692	30.7692	95	95
glcm_sum_ent_mean:Actin:dna_region	63.8697	62.8846	32.906	30.7692	94.8333	95
glcm_var_mean:Actin:nondna_region	62.8568	62.8846	30.7692	30.7692	94.9444	95
glcm_sum_var_mean:Actin:nondna_region	62.8846	62.8846	30.7692	30.7692	95	95
glcm_sum_ent_mean:Actin:nondna_region	62.8846	62.8846	30.7692	30.7692	95	95
glcm_info_corr2_mean:Actin:nondna_region	62.8846	62.8846	30.7692	30.7692	95	95
glcm_var_mean:DNA:dna_region	62.9145	62.8846	30.9402	30.7692	94.8889	95
glcm_sum_ave_mean:Actin:cell_region	62.6303	62.7885	32.6496	33.0769	92.6111	92.5
ccorr_normed:DNA-Actin:dna_region	62.8526	62.7692	31.5385	31.5385	94.1667	94
ccorr_normed:gH2AX-Actin:dna_chromosome	62.7991	62.7692	31.7094	31.5385	93.8889	94
glcm_corr_mean:Actin:nondna_region	64.0598	62.7692	33.6752	31.5385	94.4444	94
glcm_contrast_mean:DNA:dna_region	64.9915	62.7692	35.9829	31.5385	94	94
glcm_asm_mean:gH2AX:dna_region	63.0534	62.7692	32.0513	31.5385	94.0556	94
glcm_ent_mean:gH2AX:dna_region	65.5321	62.7692	37.0085	31.5385	94.0556	94
obj_number:mask:Actin_object	62.9274	62.6346	30.8547	30.7692	95	94.5
mean_intensity:Actin:cell_region	62.8782	62.6346	31.3675	30.7692	94.3889	94.5
total_intensity_ratio:Actin-Actin:nondna_inner-cell_region	62.9722	62.6346	31.1111	30.7692	94.8333	94.5
glcm_sum_var_mean:DNA:dna_region	62.9316	62.6346	31.1966	30.7692	94.6667	94.5
obj_mean_total_area:mask:Actin_object	62.7927	62.5192	32.3077	31.5385	93.2778	93.5
glcm_asm_mean:Actin:nondna_region	62.4701	62.4038	32.0513	32.3077	92.8889	92.5
total_intensity:Actin:cell_region	63.2115	62.3846	32.4786	30.7692	93.9444	94
total_intensity:DNA:dna_chromosome	62.7436	62.3846	31.7094	30.7692	93.7778	94
mean_intensity:Actin:nondna_inner	62.797	62.3846	31.5385	30.7692	94.0556	94
cv_intensity:Actin:nondna_inner	62.8611	62.3846	31.1111	30.7692	94.6111	94
cv_intensity:Actin:dna_region	62.7991	62.2692	31.7094	31.5385	93.8889	93
glcm_ent_mean:Actin:dna_region	63.4765	62.2692	34.7863	31.5385	92.1667	93
cv_intensity:Actin:dna_chromosome	62.5791	62.1538	32.9915	32.3077	92.1667	92
ccoeff_normed:gH2AX-Actin:cell_region	62.6261	62.1538	32.3077	32.3077	92.9444	92
glcm_sum_var_mean:Actin:dna_region	65.703	62.1538	39.5726	32.3077	91.8333	92
fraction_obj_intensity:Actin:nondna_inner-Actin_object	62.7692	62.1346	31.5385	30.7692	94	93.5
total_intensity:Actin:nondna_peridna	62.5064	62.0385	33.8462	33.0769	91.1667	91
cv_intensity:Actin:nondna_region	62.6068	62.0192	31.8803	31.5385	93.3333	92.5
obj_stddev_total_area:mask:DNA_object	62.3611	61.9231	34.4444	33.8462	90.2778	90
total_intensity:Actin:nondna_region	65.0128	61.7885	38.8034	33.0769	91.2222	90.5
glcm_sum_ave_mean:Actin:nondna_region	62.5684	61.7885	33.2479	33.0769	91.8889	90.5
mean_intensity:Actin:nondna_peridna	62.4957	61.7692	32.9915	31.5385	92	92
glcm_asm_mean:Actin:dna_region	63.2735	61.7692	32.9915	31.5385	93.5556	92
cv_intensity:DNA:dna_chromosome	62.5064	61.6923	34.9573	35.3846	90.0556	88
ccorr_normed:gH2AX-Actin:dna_region	62.6966	61.6538	33.5043	32.3077	91.8889	91
cv_intensity:DNA:dna_region	62.7393	61.5192	32.4786	31.5385	93	91.5
total_intensity:Actin:nondna_inner	62.9402	61.5192	32.9915	31.5385	92.8889	91.5
ccoeff_normed:DNA-Actin:dna_chromosome	62.8226	61.5192	32.4786	31.5385	93.1667	91.5
glcm_contrast_mean:Actin:nondna_region	62.9893	61.5192	33.5897	31.5385	92.3889	91.5
total_intensity:DNA:dna_region	65.406	61.3846	38.0342	30.7692	92.7778	92
total_intensity_ratio:gH2AX-gH2AX:dna_chromosome-dna_region	63.7329	61.3462	49.7436	47.6923	77.7222	75
area:mask:cell_region	62.8397	61.2692	33.8462	31.5385	91.8333	91
total_intensity:Actin:dna_region	62.6132	61.2692	33.5043	31.5385	91.7222	91
glcm_idm_mean:DNA:dna_region	65.515	61.0577	41.1966	34.6154	89.8333	87.5
aspect_ratio:mask:cell_region	64.8932	61.0192	47.0085	41.5385	82.7778	80.5
cv_intensity:Actin:cell_region	62.6688	60.7692	33.5043	31.5385	91.8333	90
obj_stddev_total_area:mask:Actin_object	62.9338	60.6538	35.812	32.3077	90.0556	89
glcm_diff_ent_mean:gH2AX:dna_region	67.5662	60.5769	51.9658	46.1538	83.1667	75
cellcount_16hrs	63.1816	60.5385	46.7521	43.0769	79.6111	78
fraction_obj_intensity:Actin:dna_chromosome-Actin_object	62.6261	60.5192	34.5299	31.5385	90.7222	89.5
mean_intensity:DNA:dna_region	66.8419	60.4615	48.4615	36.9231	85.2222	84
glcm_asm_mean:Actin:cell_region	63.2179	60.4423	38.547	35.3846	87.8889	85.5
glcm_info_corr1_mean:Actin:dna_region	62.9338	60.4423	36.9231	35.3846	88.9444	85.5
obj_number:mask:DNA_object	62.7543	60.4231	34.7863	33.8462	90.7222	87
total_intensity_ratio:DNA-Actin:dna_region-dna_region	64.0556	60.2885	46.6667	43.0769	81.4444	77.5
glcm_idm_mean:Actin:dna_region	65.5	60.2308	46.6667	38.4615	84.3333	82
ccoeff_normed:DNA-Actin:cell_region	62.8376	60.2115	41.453	36.9231	84.2222	83.5
ccorr_normed:DNA-Actin:dna_chromosome	62.4936	60.1538	35.0427	32.3077	89.9444	88
glcm_diff_var_mean:Actin:nondna_region	62.4573	59.9423	41.0256	35.3846	83.8889	84.5
glcm_info_corr1_mean:Actin:cell_region	63.2222	59.9038	35.5556	32.3077	90.8889	87.5
glcm_sum_ave_mean:Actin:dna_region	64.9145	59.7885	39.8291	33.0769	90	86.5
glcm_sum_var_mean:gH2AX:dna_region	67.1752	59.7885	47.3504	33.0769	87	86.5
ccoeff_normed:DNA-Actin:dna_region	62.0385	59.4423	37.5214	35.3846	86.5556	83.5
glcm_idm_mean:Actin:cell_region	63.9145	59.3269	42.0513	36.1538	85.7778	82.5
glcm_info_corr1_mean:Actin:nondna_region	63.6368	59.3269	43.1624	36.1538	84.1111	82.5
fraction_obj_intensity:DNA:dna_region-DNA_object	67.0983	59.1731	47.8632	33.8462	86.3333	84.5
fraction_obj_intensity:Actin:nondna_peridna-Actin_object	62.9338	59.1538	35.812	32.3077	90.0556	86
glcm_corr_mean:DNA:dna_region	63.4167	59.0962	44.4444	37.6923	82.3889	80.5
glcm_var_mean:Actin:cell_region	61.9786	58.9615	41.6239	36.9231	82.3333	81
total_intensity_ratio:DNA-Actin:dna_chromosome-dna_chromosome	64.1752	58.75	45.1282	40	83.2222	77.5
glcm_sum_ave_mean:DNA:dna_region	62.8739	58.6923	38.8034	35.3846	86.9444	82
cv_intensity:Actin:nondna_peridna	62.5427	58.6731	38.9744	33.8462	86.1111	83.5
glcm_contrast_mean:Actin:cell_region	63.9038	58.6538	46.7521	42.3077	81.0556	75
glcm_diff_var_mean:Actin:dna_region	63.9915	58.6346	45.9829	40.7692	82	76.5
glcm_idm_mean:gH2AX:dna_region	65.2265	58.4615	55.8974	46.9231	74.5556	70
total_intensity_ratio:Actin-Actin:dna_chromosome-dna_region	62.8077	58.4038	39.0598	32.3077	86.5556	84.5
glcm_sum_ave_mean:gH2AX:dna_region	63.5726	58.3846	39.1453	30.7692	88	86
glcm_diff_ent_mean:Actin:nondna_region	62.6474	58.3077	40.6838	34.6154	84.6111	82
fraction_obj_intensity:Actin:dna_region-Actin_object	62.1923	58.1923	40.9402	35.3846	83.4444	81
perimeter:mask:cell_region	62.6816	58.1538	37.8632	32.3077	87.5	84
total_intensity:Actin:nondna_outer	63.3013	58.1154	47.4359	39.2308	79.1667	77
total_intensity_ratio:DNA-Actin:cell_region-cell_region	62.7564	58.0962	41.6239	37.6923	83.8889	78.5
glcm_idm_mean:Actin:nondna_region	64.2329	58.0769	44.188	36.1538	84.2778	80
fraction_obj_intensity:Actin:nondna_region-Actin_object	62.7671	58.0577	39.1453	34.6154	86.3889	81.5
glcm_sum_ent_mean:DNA:dna_region	62.1004	57.9038	51.3675	42.3077	72.8333	73.5
glcm_diff_var_mean:Actin:cell_region	62.2201	57.8846	48.7179	40.7692	75.7222	75
total_intensity:Actin:dna_chromosome	62.7671	57.4423	40.2564	35.3846	85.2778	79.5
glcm_diff_ent_mean:Actin:cell_region	62.9509	57.3269	44.9573	36.1538	80.9444	78.5
glcm_contrast_mean:Actin:dna_region	61.5043	57.1346	43.6752	40.7692	79.3333	73.5
glcm_sum_var_mean:Actin:cell_region	61.6175	56.9808	44.9573	38.4615	78.2778	75.5
cv_intensity:Actin:nondna_outer	64.2372	56.9038	40.0855	32.3077	88.3889	81.5
glcm_diff_ent_mean:Actin:dna_region	61.4701	56.8462	42.0513	37.6923	80.8889	76
glcm_corr_mean:Actin:dna_region	61.1325	56.5962	43.9316	37.6923	78.3333	75.5
total_intensity_ratio:Actin-Actin:nondna_peridna-cell_region	63.2372	56.4231	47.8632	33.8462	78.6111	79
fraction_obj_intensity:Actin:nondna_outer-Actin_object	61.7415	55.5962	53.7607	47.6923	69.7222	63.5
cellviability_72hrs	77.9466	77.0577	84.6154	84.6154	71.2778	69.5

## Sheet: A549
Features	Training balanced accuracy	Test balanced accuracy	Training sensitivity	Test sensitivity	Training specificity	Test specificity
ccoeff_normed:DNA-gH2AX:cell_region	83.7222	82.4423	77.7778	75.3846	89.6667	89.5
ccoeff_normed:DNA-gH2AX:dna_region	82.9466	81.0577	76.8376	74.6154	89.0556	87.5
ccorr_normed:DNA-gH2AX:dna_region	79.8611	77.7885	65.5556	63.0769	94.1667	92.5
total_intensity_ratio:gH2AX-gH2AX:dna_chromosome-cell_region	76.6496	77.7692	58.6325	61.5385	94.6667	94
glcm_var_mean:Actin:nondna_region	77.5641	77.3077	65.1282	64.6154	90	90
glcm_sum_var_mean:Actin:nondna_region	77.9915	76.9231	65.9829	63.8462	90	90
total_intensity:gH2AX:dna_chromosome	74.3803	74.4231	53.7607	53.8462	95	95
glcm_ent_mean:Actin:cell_region	74.2372	73.6538	53.4188	52.3077	95.0556	95
fraction_obj_intensity:gH2AX:dna_chromosome-gH2AX_object	73.7735	72.7692	61.8803	61.5385	85.6667	84
ccorr_normed:DNA-gH2AX:cell_region	72.3291	71.9231	54.1026	53.8462	90.5556	90
glcm_var_mean:Actin:cell_region	71.2628	71.1731	53.2479	53.8462	89.2778	88.5
glcm_idm_mean:Actin:cell_region	73.1859	71.0962	51.5385	47.6923	94.8333	94.5
total_intensity_ratio:gH2AX-gH2AX:dna_region-cell_region	72.8269	70.8269	50.5983	46.1538	95.0556	95.5
total_intensity_ratio:gH2AX-DNA:dna_chromosome-dna_chromosome	71.2842	70.6154	49.4017	49.2308	93.1667	92
total_intensity_ratio:Actin-Actin:dna_chromosome-dna_region	67.6047	70.4038	45.0427	52.3077	90.1667	88.5
glcm_info_corr2_mean:Actin:cell_region	68.4038	70.3846	45.641	50.7692	91.1667	90
glcm_sum_var_mean:Actin:cell_region	71.6197	70.2692	54.0171	51.5385	89.2222	89
glcm_diff_ent_mean:Actin:cell_region	73.7201	69.9231	58.7179	53.8462	88.7222	86
total_intensity_ratio:gH2AX-DNA:dna_region-dna_region	70.9829	69.4808	48.6325	48.4615	93.3333	90.5
fraction_obj_intensity:gH2AX:dna_region-gH2AX_object	73.3141	69.3654	57.3504	49.2308	89.2778	89.5
ccorr_normed:DNA-gH2AX:dna_chromosome	67.735	68.8462	45.4701	47.6923	90	90
total_intensity:gH2AX:dna_region	71.6496	68.3462	49.7436	47.6923	93.5556	89
mean_intensity:gH2AX:dna_chromosome	68.5748	68.2115	47.094	46.9231	90.0556	89.5
mean_intensity:gH2AX:dna_region	69.9274	68.0769	46.4103	46.1538	93.4444	90
cv_intensity:gH2AX:dna_chromosome	69.0598	68.0769	48.1197	46.1538	90	90
glcm_idm_mean:Actin:nondna_region	68.5256	67.9423	44.2735	45.3846	92.7778	90.5
total_intensity_ratio:gH2AX-Actin:dna_region-dna_region	68.0534	67.8462	46.4957	47.6923	89.6111	88
total_intensity:Actin:nondna_region	68.4359	67.6923	47.094	45.3846	89.7778	90
glcm_info_corr2_mean:Actin:nondna_region	68.0192	67.6923	45.9829	45.3846	90.0556	90
glcm_var_mean:Actin:dna_region	66.9658	67.6346	39.4872	40.7692	94.4444	94.5
glcm_contrast_mean:Actin:dna_region	67.9188	67.5	41.2821	40	94.5556	95
total_intensity:Actin:cell_region	69.735	67.4615	48.8034	46.9231	90.6667	88
glcm_sum_ent_mean:Actin:cell_region	66.7009	67.0769	42.735	46.1538	90.6667	88
glcm_sum_ent_mean:Actin:nondna_region	65.844	67.0192	37.5214	41.5385	94.1667	92.5
total_intensity:Actin:nondna_outer	69.5684	66.7308	52.1368	48.4615	87	85
glcm_sum_var_mean:Actin:dna_region	66.7094	66.6154	38.9744	39.2308	94.4444	94
glcm_asm_mean:Actin:cell_region	67.6581	66.2885	45.9829	43.0769	89.3333	89.5
total_intensity_ratio:DNA-Actin:cell_region-cell_region	66.8034	66.2308	39.8291	38.4615	93.7778	94
glcm_sum_ave_mean:Actin:dna_region	67.3974	65.8654	40.6838	39.2308	94.1111	92.5
total_intensity:gH2AX:cell_region	65.562	65.5962	37.1795	37.6923	93.9444	93.5
obj_number:mask:gH2AX_object	65.9017	65.3846	42.1368	40.7692	89.6667	90
ccoeff_normed:DNA-gH2AX:dna_chromosome	65.3056	64.9038	41.1111	42.3077	89.5	87.5
ccorr_normed:DNA-Actin:dna_chromosome	67.2179	64.8269	40.7692	36.1538	93.6667	93.5
total_intensity:Actin:dna_chromosome	69.2094	64.75	54.5299	50	83.8889	79.5
glcm_sum_ent_mean:gH2AX:dna_region	64.3333	64.6154	40	39.2308	88.6667	90
total_intensity_ratio:gH2AX-gH2AX:dna_chromosome-dna_region	67.985	64.4231	41.0256	33.8462	94.9444	95
mean_intensity:gH2AX:cell_region	67.344	64.4038	41.9658	42.3077	92.7222	86.5
total_intensity:Actin:nondna_inner	64.8269	63.5962	39.4872	37.6923	90.1667	89.5
glcm_idm_mean:Actin:dna_region	65.1774	63.2308	38.6325	38.4615	91.7222	88
glcm_info_corr1_mean:Actin:dna_region	66.6603	63.1346	46.1538	40.7692	87.1667	85.5
glcm_sum_ent_mean:Actin:dna_region	64.5064	63.0385	40.5128	43.0769	88.5	83
ccorr_normed:gH2AX-Actin:dna_chromosome	66.6731	63	44.9573	40	88.3889	86
cv_intensity:gH2AX:dna_region	64.0427	62.3846	42.3077	40.7692	85.7778	84
glcm_ent_mean:Actin:nondna_region	64.1859	62.3654	30.4274	29.2308	97.9444	95.5
total_intensity_ratio:gH2AX-DNA:cell_region-cell_region	64.2244	62.2692	35.7265	31.5385	92.7222	93
glcm_corr_mean:Actin:nondna_region	67.9252	62.25	48.4615	40	87.3889	84.5
obj_stddev_total_area:mask:Actin_object	67.5534	61.9231	47.6068	43.8462	87.5	80
total_intensity_ratio:gH2AX-Actin:dna_chromosome-dna_chromosome	66.062	61.8654	46.0684	39.2308	86.0556	84.5
glcm_corr_mean:Actin:cell_region	63.7991	60.8269	39.4872	36.1538	88.1111	85.5
glcm_diff_ent_mean:Actin:dna_region	63.1688	60.7885	34.6154	33.0769	91.7222	88.5
glcm_sum_var_mean:gH2AX:dna_region	61.5812	60.7308	39.8291	38.4615	83.3333	83
glcm_diff_ent_mean:Actin:nondna_region	62.9231	59.7885	36.0684	33.0769	89.7778	86.5
glcm_info_corr1_mean:gH2AX:dna_region	63.015	59.2885	28.9744	23.0769	97.0556	95.5
mean_intensity:Actin:dna_chromosome	63.3312	59.1923	40.9402	35.3846	85.7222	83
glcm_diff_var_mean:Actin:dna_region	63.2436	59.1923	41.7094	35.3846	84.7778	83
total_intensity:Actin:dna_region	61.2991	59.0577	39.4872	34.6154	83.1111	83.5
glcm_sum_ave_mean:Actin:nondna_region	62.203	58.9615	31.7949	26.9231	92.6111	91
glcm_info_corr2_mean:Actin:dna_region	63.1624	58.8462	31.8803	17.6923	94.4444	100
glcm_asm_mean:Actin:dna_region	62.9893	58.8269	42.4786	36.1538	83.5	81.5
area:mask:cell_region	61.5406	58.7885	38.8034	33.0769	84.2778	84.5
perimeter:mask:cell_region	64.5021	58.6923	44.6154	35.3846	84.3889	82
cv_intensity:Actin:dna_region	64.4915	57.0385	35.9829	23.0769	93	91
cv_intensity:DNA:dna_chromosome	61.0684	56.1731	33.2479	23.8462	88.8889	88.5
glcm_corr_mean:DNA:dna_region	57.1731	55.9808	18.2906	18.4615	96.0556	93.5
obj_mean_total_area:mask:DNA_object	62.5449	55.9615	33.5897	26.9231	91.5	85
glcm_contrast_mean:gH2AX:dna_region	62.2821	55.8077	41.453	34.6154	83.1111	77
glcm_diff_var_mean:gH2AX:dna_region	62.3611	55.6346	38.8889	30.7692	85.8333	80.5
glcm_sum_var_mean:DNA:dna_region	55.5021	54.8269	15.7265	16.1538	95.2778	93.5
total_intensity:Actin:nondna_peridna	57.9679	54.6538	38.547	32.3077	77.3889	77
glcm_sum_ave_mean:Actin:cell_region	63.1239	54.5192	44.359	31.5385	81.8889	77.5
cv_intensity:Actin:nondna_region	54.0962	54.4423	15.4701	15.3846	92.7222	93.5
glcm_var_mean:DNA:dna_region	55.7927	54.4423	16.7521	15.3846	94.8333	93.5
mean_intensity:Actin:nondna_region	53.7009	54.3846	9.40171	10.7692	98	98
glcm_info_corr2_mean:gH2AX:dna_region	57.7479	54.2885	28.7179	23.0769	86.7778	85.5
mean_intensity:Actin:cell_region	53.8226	54.2308	8.03419	8.46154	99.6111	100
fraction_obj_intensity:DNA:nondna_region-DNA_object	53.6303	54.1154	17.094	19.2308	90.1667	89
cv_intensity:gH2AX:cell_region	59.485	54.0577	38.8034	34.6154	80.1667	73.5
fraction_obj_intensity:Actin:nondna_outer-Actin_object	57.735	54.0577	36.5812	34.6154	78.8889	73.5
ccorr_normed:gH2AX-Actin:cell_region	60.9637	54.0385	35.9829	23.0769	85.9444	85
glcm_ent_mean:Actin:dna_region	56.2628	53.9615	29.9145	26.9231	82.6111	81
aspect_ratio:mask:cell_region	53.8632	53.8462	7.94872	7.69231	99.7778	100
total_intensity:DNA:dna_chromosome	54.0214	53.8462	8.37607	7.69231	99.6667	100
mean_intensity:Actin:nondna_outer	53.8462	53.8462	7.69231	7.69231	100	100
mean_intensity:Actin:nondna_inner	53.8462	53.8462	7.69231	7.69231	100	100
fraction_obj_intensity:Actin:nondna_peridna-Actin_object	53.8462	53.8462	7.69231	7.69231	100	100
glcm_contrast_mean:Actin:cell_region	55.1111	53.8462	11.1111	7.69231	99.1111	100
glcm_diff_var_mean:Actin:cell_region	53.8462	53.8462	7.69231	7.69231	100	100
glcm_asm_mean:Actin:nondna_region	54.3205	53.8462	8.97436	7.69231	99.6667	100
glcm_contrast_mean:Actin:nondna_region	54.7949	53.8462	10.2564	7.69231	99.3333	100
glcm_diff_var_mean:Actin:nondna_region	54.0214	53.8462	8.37607	7.69231	99.6667	100
glcm_corr_mean:gH2AX:dna_region	59.3504	53.8462	34.7009	27.6923	84	80
ccoeff_normed:gH2AX-Actin:dna_region	59.9038	53.7885	34.5299	23.0769	85.2778	84.5
ccoeff_normed:DNA-Actin:cell_region	53.9936	53.6923	35.0427	35.3846	72.9444	72
cv_intensity:Actin:dna_chromosome	58.4103	53.5192	29.4872	21.5385	87.3333	85.5
glcm_info_corr1_mean:Actin:cell_region	53.8974	53.4038	20.6838	22.3077	87.1111	84.5
cv_intensity:Actin:cell_region	56.0897	53.2692	28.2906	21.5385	83.8889	85
roundness:mask:cell_region	54.8013	53.1538	16.3248	12.3077	93.2778	94
glcm_sum_ent_mean:DNA:dna_region	55.6261	53.0962	20.0855	17.6923	91.1667	88.5
glcm_info_corr1_mean:DNA:dna_region	57.6923	53.0769	23.1624	16.1538	92.2222	90
total_intensity_ratio:DNA-Actin:dna_chromosome-dna_chromosome	56.0021	53.0192	34.6154	31.5385	77.3889	74.5
total_intensity_ratio:Actin-Actin:dna_region-cell_region	52.6175	52.9808	38.2906	38.4615	66.9444	67.5
cv_intensity:DNA:dna_region	53.8141	52.9615	28.4615	26.9231	79.1667	79
glcm_sum_ave_mean:DNA:dna_region	55.1624	52.8654	22.9915	19.2308	87.3333	86.5
glcm_diff_ent_mean:DNA:dna_region	54.6517	52.75	23.2479	20	86.0556	85.5
total_intensity_ratio:gH2AX-Actin:cell_region-cell_region	61.4487	52.6538	37.0085	22.3077	85.8889	83
ccoeff_normed:gH2AX-Actin:cell_region	53.9274	52.6538	14.188	12.3077	93.6667	93
ccoeff_normed:DNA-Actin:dna_chromosome	53.6004	52.5577	28.0342	24.6154	79.1667	80.5
glcm_diff_var_mean:DNA:dna_region	55.4402	52.5577	19.6581	14.6154	91.2222	90.5
obj_mean_total_area:mask:gH2AX_object	59.6688	52.4808	39.0598	28.4615	80.2778	76.5
glcm_info_corr1_mean:Actin:nondna_region	53.7564	52.3846	31.6239	30.7692	75.8889	74
fraction_obj_intensity:Actin:dna_chromosome-Actin_object	56.3611	52.2692	35.5556	31.5385	77.1667	73
perimeter:mask:dna_region	56.8419	52.1923	30.6838	25.3846	83	79
cv_intensity:Actin:nondna_inner	55.812	52.1923	21.6239	15.3846	90	89
glcm_corr_mean:Actin:dna_region	53.9423	52.1923	17.6068	15.3846	90.2778	89
cellcount	57.859	52.1538	39.8291	32.3077	75.8889	72
fraction_obj_intensity:Actin:dna_region-Actin_object	55.0748	52.0577	20.4274	14.6154	89.7222	89.5
roundness:mask:dna_region	53.6197	52	31.7949	30	75.4444	74
glcm_asm_mean:gH2AX:dna_region	53.5897	51.9423	18.2906	15.3846	88.8889	88.5
glcm_var_mean:gH2AX:dna_region	55.4124	51.9423	28.547	25.3846	82.2778	78.5
ccoeff_normed:gH2AX-Actin:dna_chromosome	56.406	51.8077	22.4786	14.6154	90.3333	89
mean_intensity:DNA:dna_chromosome	54.6026	51.7885	24.8718	23.0769	84.3333	80.5
cv_intensity:Actin:nondna_peridna	54.0406	51.4615	22.1368	16.9231	85.9444	86
total_intensity_ratio:Actin-Actin:nondna_peridna-cell_region	57.4701	51.4615	35.3846	26.9231	79.5556	76
obj_mean_total_area:mask:Actin_object	54.4679	51.3846	26.3248	20.7692	82.6111	82
total_intensity_ratio:Actin-Actin:dna_chromosome-cell_region	54.1218	51.2115	21.9658	16.9231	86.2778	85.5
ccorr_normed:DNA-Actin:cell_region	53.7543	51.2115	20.3419	16.9231	87.1667	85.5
obj_number:mask:Actin_object	55.0812	51.1923	33.1624	25.3846	77	77
ccorr_normed:DNA-Actin:dna_region	57.6261	51.1346	36.7521	30.7692	78.5	71.5
aspect_ratio:mask:dna_region	56.6047	51.0769	32.8205	26.1538	80.3889	76
mean_intensity:Actin:nondna_peridna	54.8248	51.0577	20.4274	14.6154	89.2222	87.5
fraction_obj_intensity:DNA:dna_region-DNA_object	53.7927	51.0385	17.8632	13.0769	89.7222	89
cv_intensity:Actin:nondna_outer	54.2308	51.0192	34.0171	31.5385	74.4444	70.5
glcm_ent_mean:DNA:dna_region	55.5342	51	36.0684	30	75	72
total_intensity_ratio:Actin-Actin:nondna_outer-cell_region	55.6474	50.8462	41.7949	37.6923	69.5	64
total_intensity_ratio:Actin-Actin:nondna_inner-cell_region	53.4679	50.8462	44.1026	37.6923	62.8333	64
glcm_asm_mean:DNA:dna_region	54.4295	50.8462	24.359	17.6923	84.5	84
area:mask:dna_region	54.2692	50.8269	31.5385	26.1538	77	75.5
glcm_diff_ent_mean:gH2AX:dna_region	57.0897	50.7885	41.6239	33.0769	72.5556	68.5
total_intensity_ratio:DNA-Actin:dna_region-dna_region	54.6368	50.75	33.1624	30	76.1111	71.5
glcm_contrast_mean:DNA:dna_region	55.3162	50.75	27.5214	20	83.1111	81.5
fraction_obj_intensity:Actin:nondna_inner-Actin_object	55.2415	50.6346	44.8718	40.7692	65.6111	60.5
obj_stddev_total_area:mask:gH2AX_object	55.8184	50.5577	39.9145	34.6154	71.7222	66.5
mean_intensity:Actin:dna_region	53.7863	50.5192	36.2393	31.5385	71.3333	69.5
total_intensity:DNA:dna_region	53.594	50.4808	33.0769	28.4615	74.1111	72.5
fraction_obj_intensity:DNA:dna_chromosome-DNA_object	54.203	50.2692	28.4615	21.5385	79.9444	79
obj_number:mask:DNA_object	54.8547	50.1731	29.4872	23.8462	80.2222	76.5
ccorr_normed:gH2AX-Actin:dna_region	57.1709	50.0577	43.6752	34.6154	70.6667	65.5
obj_stddev_total_area:mask:DNA_object	54.6944	49.8654	25.5556	19.2308	83.8333	80.5
glcm_idm_mean:gH2AX:dna_region	55.1346	49.4808	34.1026	28.4615	76.1667	70.5
ccoeff_normed:DNA-Actin:dna_region	54.5107	49.4423	33.0769	25.3846	75.9444	73.5
glcm_sum_ave_mean:gH2AX:dna_region	54.6517	49.25	27.6923	20	81.6111	78.5
fraction_obj_intensity:Actin:nondna_region-Actin_object	53.515	49.0385	30.0855	23.0769	76.9444	75
mean_intensity:DNA:dna_region	54.1538	48.3462	26.7521	17.6923	81.5556	79
glcm_idm_mean:DNA:dna_region	55.3504	48.3269	34.7009	26.1538	76	70.5
glcm_ent_mean:gH2AX:dna_region	54.9145	47.2308	35.3846	28.4615	74.4444	66
